# Supplementary material for: Research Progress in Current and Emerging Issues of PFASs’ Global Impact: Long-Term Health Effects and Governance of Food Systems
Source: Foods. 2025 Mar 11;14(6):958. doi: 10.3390/foods14060958 (PMC11941069; doi:10.3390/foods14060958)
Supplement: Supplementary file 1 [file foods-14-00958-s001.zip]

Archive with 1 entries (1 files):
- foods-3465211-supplementary.pdf
